# Supplementary material for: The extremely rare case of aortic chordae tendineae strands: A case report with literature review
Source: Clin Case Rep. 2023 Oct 10;11(10):e8033. doi: 10.1002/ccr3.8033 (PMC10565095; doi:10.1002/ccr3.8033)
Supplement: Supplementary file 1 — Data S1: Patient’s echocardiography video [file CCR3-11-e8033-s001.zip]

Archive with 2 entries (2 files):
- echocardiography/VID1.mp4
- echocardiography/VID2.mp4
